# Supplementary material for: PD-1 knockout on cytotoxic primary murine CD8+ T cells improves their motility in retrovirus infected mice
Source: Front Immunol. 2024 Apr 29;15:1338218. doi: 10.3389/fimmu.2024.1338218 (PMC11089113; doi:10.3389/fimmu.2024.1338218)
Supplement: Supplementary Table 1 — Antibodies used for extracellular and intracellular flow cytometry. [file Table_1.xlsx]

## Sheet: Tabelle1
Extracellular stainings
Marker	Fluorophor	Clone	Manufacturer	Catalogue number
anti-CD3	APC	17A2	BioLegend	100236
anti-CD3	BUV496	145-2C11	BD Biosciences	612955
anti-CD3	PE-Cy7	145-2C11	BD Biosciences	25-0031-82
anti-CD4	BV605	RM4-5	BioLegend	100548
anti-CD8	BV510	53-6.7	BioLegend	100752
anti-CD8	BUV805	53-6.7	BD Biosciences	612898
anti-CD43	PE-Cy7	1B11	BioLegend	121218
anti-CD44	BV711	IM7	BioLegend	103057
anti-PD-1	APC	29F.1A12	BioLegend	135210
anti-PD-1	FITC	J43	eBioscience	11-9985-82
Intracellular stainings
anti-Granzyme A	eF450	GzA-3G8.5	eBioscience	48-5831-82
anti-Granzyme B	BB790-P	GB11	BD Biosciences	624296
anti-Interferon γ	FITC	XMG1.2	eBioscience	11-7311-82
